# Supplementary material for: In Vitro Effects of Cannabidiol on Activated Immune–Inflammatory Pathways in Major Depressive Patients and Healthy Controls
Source: Pharmaceuticals (Basel). 2022 Mar 26;15(4):405. doi: 10.3390/ph15040405 (PMC9032852; doi:10.3390/ph15040405)
Supplement: Supplementary file 1 [file pharmaceuticals-15-00405-s001.zip]

Archive with 1 entries (1 files):
- pharmaceuticals-1624955-supplementary.pdf
